# Supplementary material for: Development of Novel Class of Phenylpyrazolo[3,4-d]pyrimidine-Based Analogs with Potent Anticancer Activity and Multitarget Enzyme Inhibition Supported by Docking Studies
Source: Int J Mol Sci. 2023 Oct 9;24(19):15026. doi: 10.3390/ijms241915026 (PMC10573254; doi:10.3390/ijms241915026)
Supplement: Supplementary file 1 [file ijms-24-15026-s001.zip]

Archive with 1 entries (1 files):
- ijms-2647906-supplementary.pdf
